# Supplementary material for: Craterispermum capitatum and C. gabonicum (Rubiaceae): two new species from the Lower Guinean and Congolian Domains
Source: PhytoKeys. 2017 Jul 21;(83):103–18. doi: 10.3897/phytokeys.83.13623 (PMC5624207; doi:10.3897/phytokeys.83.13623)
Supplement: XML Treatment for Craterispermum capitatum [file phytokeys.83.13623-treatment1.xml]

<!DOCTYPE tp:taxon-treatment
  PUBLIC "-//TaxonX//DTD Taxonomic Treatment Publishing DTD v0 20100105//EN" "tax-treatment-NSO.dtd">
<tp:taxon-treatment xmlns:tp="http://www.plazi.org/taxpub"><tp:treatment-meta><kwd-group><label>Taxon classification</label><kwd><named-content xmlns:xlink="http://www.w3.org/1999/xlink" content-type="kingdom">Plantae</named-content></kwd><kwd><named-content xmlns:xlink="http://www.w3.org/1999/xlink" content-type="order">ORDO</named-content></kwd><kwd><named-content xmlns:xlink="http://www.w3.org/1999/xlink" content-type="family">FAMILIA</named-content></kwd></kwd-group><mixed-citation publication-type="journal"><person-group><name><surname>Taedoumg</surname><given-names>Herman</given-names></name><name><surname>Sonke</surname><given-names>Bonaventure</given-names></name><name><surname>Hamon</surname><given-names>Perla</given-names></name><name><surname>Block</surname><given-names>Petra De</given-names></name></person-group><article-title>
          <italic><tp:taxon-name><tp:taxon-name-part taxon-name-part-type="genus" reg="Craterispermum">Craterispermum</tp:taxon-name-part> <tp:taxon-name-part taxon-name-part-type="species" reg="capitatum">capitatum</tp:taxon-name-part></tp:taxon-name></italic> and <italic><tp:taxon-name><tp:taxon-name-part taxon-name-part-type="genus" reg="Craterispermum">C.</tp:taxon-name-part> <tp:taxon-name-part taxon-name-part-type="species" reg="gabonicum">gabonicum</tp:taxon-name-part></tp:taxon-name></italic> (<tp:taxon-name><tp:taxon-name-part taxon-name-part-type="family">Rubiaceae</tp:taxon-name-part></tp:taxon-name>): two new species from the Lower Guinean and Congolian Domains</article-title><source>PhytoKeys</source><day>21</day><month>7</month><year>2017</year><volume>2017</volume><issue>83</issue><fpage>103</fpage><lpage>118</lpage><pub-id pub-id-type="doi">10.3897/phytokeys.83.13623</pub-id></mixed-citation></tp:treatment-meta><tp:nomenclature><tp:taxon-name>
            <tp:taxon-name-part taxon-name-part-type="genus" reg="Craterispermum">Craterispermum</tp:taxon-name-part>
            <tp:taxon-name-part taxon-name-part-type="species" reg="capitatum">capitatum</tp:taxon-name-part>
            <object-id xmlns:xlink="http://www.w3.org/1999/xlink" content-type="ipni" xlink:type="simple">urn:lsid:ipni.org:names:77164218-1</object-id>
          </tp:taxon-name><tp:taxon-authority>Taedoumg &amp; De Block</tp:taxon-authority><tp:taxon-status xmlns:xlink="http://www.w3.org/1999/xlink" xlink:type="simple">sp. nov.</tp:taxon-status><xref ref-type="fig" rid="F1">Figs 1</xref><xref ref-type="fig" rid="F2">, 2</xref></tp:nomenclature><tp:treatment-sec sec-type="diagnosis" id="SECID0E6LAC"><title>Diagnosis.</title><p>Resembling <italic><tp:taxon-name><tp:taxon-name-part taxon-name-part-type="genus" reg="Craterispermum">C.</tp:taxon-name-part> <tp:taxon-name-part taxon-name-part-type="species" reg="robbrechtianum">robbrechtianum</tp:taxon-name-part></tp:taxon-name></italic> Taedoumg &amp; Sonké, 2011 by the coriaceous leaves, the obscure intersecondary venation especially in fresh condition and the ovoid shape of the young fruits, but differing from this species by the capitate structure of the inflorescence (vs branched and subcapitate in <italic><tp:taxon-name><tp:taxon-name-part taxon-name-part-type="genus" reg="Craterispermum">C.</tp:taxon-name-part> <tp:taxon-name-part taxon-name-part-type="species" reg="robbrechtianum">robbrechtianum</tp:taxon-name-part></tp:taxon-name></italic>), the ovoid shape of its fruits at maturity (vs asymmetrically subglobular), the granular texture of the young branches (vs smooth), and the leaf blades generally glossy above in dry condition (vs dull).</p><fig id="F1" position="float" orientation="portrait"><label>Figure 1.</label><caption><p>
                <italic><tp:taxon-name><tp:taxon-name-part taxon-name-part-type="genus" reg="Craterispermum">Craterispermum</tp:taxon-name-part> <tp:taxon-name-part taxon-name-part-type="species" reg="capitatum">capitatum</tp:taxon-name-part></tp:taxon-name></italic>. <bold>A</bold> Longistylous flower <bold>B</bold> Node with stipules and inflorescences (only one shown) <bold>C</bold> Node with infrutescence with young fruits <bold>D</bold> Young fruit. <bold>A</bold> from Trochain 8306 (P) <bold>B</bold> from Richards 3382 (MO) <bold>C, D</bold> from Louis 9162 (BR). Drawn by Antonio Fernandez.</p></caption><graphic xmlns:xlink="http://www.w3.org/1999/xlink" xlink:href="phytokeys-83-103-g001.jpg" position="float" orientation="portrait" xlink:type="simple" id="oo_145959.jpg"/></fig></tp:treatment-sec><tp:treatment-sec sec-type="material" id="SECID0EBOAC"><title>Type.</title><p>DEMOCRATIC REPUBLIC OF THE CONGO. Yangambi, à 6,5 km au NW du Poste, <named-content xmlns:xlink="http://www.w3.org/1999/xlink" content-type="dwc:verbatimCoordinates" xlink:type="simple"><named-content content-type="geo-json" specific-use="{&#34;type&#34;:&#34;Point&#34;,&#34;coordinates&#34;:[24.450000,0.766667]}" id="NCID0EKOAC" xlink:type="simple">0°46'N, 24°27'E</named-content></named-content>, 470 m, 6 March 1937 (fr), <italic>J.L.P. Louis 3440</italic> (holotype BR [0000008055132])</p><p>Shrub or treelet up to 8 m tall; all vegetative and reproductive parts glabrous externally. Stems pale grey, ca. 10 cm in diameter; young branches grayish to brownish, often granular in outlook, often with more or less quadrangular sections, generally canaliculate near the final nodes. Stipules persistent, sheath 1–3 mm long, truncate to subtruncate or rarely with short awn ca. 0.5 mm long. Leaves petiolate; petioles canaliculate, 10–17 mm long; leaf blades narrowly elliptic or narrowly oblong to obovate, 8–20.5 × 3–7 cm, coriaceous, green, greenish brown or gold green and glossy above, paler green below; base cuneate; apex acuminate, acumen 7–10 mm long; margins somewhat revolute; midrib prominent below; secondary nerves 8–9 pairs, somewhat prominent on both surfaces, intersecondary venation obscure on both surfaces, almost invisible in fresh condition. Inflorescences supra-axillary, borne 1–5 mm above the nodes, erect, capitate, 4–9 × 1.8–4 mm, pauciflorous to multiflorus; peduncle flattened, 1.5–7 mm long; bracts and bracteoles broadly triangular, 1–1.6 mm and ca. 0.8 mm long respectively, apex obtuse or truncate, margins sometimes bearing sparse colleters. Flowers presumed heterostylous (but only longistylous morph known), 5-merous, sessile. Longistylous flowers: Calyx greenish white; tube 0.5–0.7 mm long, subtruncate or with short, obtuse teeth ca. 0.3 mm long, margins sometimes sparsely bearing colleters. Corolla white; tube narrowly cylindrical, 4–5 mm long, sparsely to densely pubescent in the throat and upper quarter inside; lobes ca. 2.5 mm long, glabrous or sparsely pubescent in the basal half inside, tips acute. Stamens inserted below the level of the throat, only apices exserted from corolla tube at anthesis; anthers ca. 1.1 mm long, white; filaments ca. 0.2 mm long. Ovary ca. 1.1 mm long, greenish white. Style and stigma exserted from the corolla tube at anthesis, ca. 6 mm long, glabrous; stigma bilobed, stigmatic lobes ca. 1.4 mm long. Infrutescences carrying (2–)4–10 fruits. Fruits sessile, ovoid, 8–10 mm diam., successively green, whitish green and dark violet at maturity.</p></tp:treatment-sec><tp:treatment-sec sec-type="Taxonomic affinities" id="SECID0ESOAC"><title>Taxonomic affinities.</title><p>This species is morphologically close to <italic><tp:taxon-name><tp:taxon-name-part taxon-name-part-type="genus" reg="Craterispermum">C.</tp:taxon-name-part> <tp:taxon-name-part taxon-name-part-type="species" reg="robbrechtianum">robbrechtianum</tp:taxon-name-part></tp:taxon-name></italic> because of its coriaceous leaves, its obscure intersecondary venation especially in fresh material, the length of its peduncles and the shape of its young fruits. However, it differs from this species by the capitate structure of its inflorescence (vs branched and subcapitate in <italic><tp:taxon-name><tp:taxon-name-part taxon-name-part-type="genus" reg="Craterispermum">C.</tp:taxon-name-part> <tp:taxon-name-part taxon-name-part-type="species" reg="robbrechtianum">robbrechtianum</tp:taxon-name-part></tp:taxon-name></italic>), the ovoid shape of its fruits at maturity (vs asymetrically subglobular in <italic><tp:taxon-name><tp:taxon-name-part taxon-name-part-type="genus" reg="Craterispermum">C.</tp:taxon-name-part> <tp:taxon-name-part taxon-name-part-type="species" reg="robbrechtianum">robbrechtianum</tp:taxon-name-part></tp:taxon-name></italic>), the granular texture of the young branches (vs smooth in <italic><tp:taxon-name><tp:taxon-name-part taxon-name-part-type="genus" reg="Craterispermum">C.</tp:taxon-name-part> <tp:taxon-name-part taxon-name-part-type="species" reg="robbrechtianum">robbrechtianum</tp:taxon-name-part></tp:taxon-name></italic>), and its leaf blades generally glossy above in dry condition (vs dull in <italic><tp:taxon-name><tp:taxon-name-part taxon-name-part-type="genus" reg="Craterispermum">C.</tp:taxon-name-part> <tp:taxon-name-part taxon-name-part-type="species" reg="robbrechtianum">robbrechtianum</tp:taxon-name-part></tp:taxon-name></italic>). In addition, fruiting herbarium specimens tend to retain more fruits [(2–)4–10 fruits] (vs ca. 1–2 fruits in <italic><tp:taxon-name><tp:taxon-name-part taxon-name-part-type="genus" reg="Craterispermum">C.</tp:taxon-name-part> <tp:taxon-name-part taxon-name-part-type="species" reg="robbrechtianum">robbrechtianum</tp:taxon-name-part></tp:taxon-name></italic>).</p><p>The specimens of <italic><tp:taxon-name><tp:taxon-name-part taxon-name-part-type="genus" reg="Craterispermum">C.</tp:taxon-name-part> <tp:taxon-name-part taxon-name-part-type="species" reg="capitatum">capitatum</tp:taxon-name-part></tp:taxon-name></italic> studied were almost all previously identified as <italic><tp:taxon-name><tp:taxon-name-part taxon-name-part-type="genus" reg="Craterispermum">C.</tp:taxon-name-part> <tp:taxon-name-part taxon-name-part-type="species" reg="cerinanthum">cerinanthum</tp:taxon-name-part></tp:taxon-name></italic> Hiern. But this species clearly differs from <italic><tp:taxon-name><tp:taxon-name-part taxon-name-part-type="genus" reg="Craterispermum">C.</tp:taxon-name-part> <tp:taxon-name-part taxon-name-part-type="species" reg="capitatum">capitatum</tp:taxon-name-part></tp:taxon-name></italic> by its relatively long pedunculate, branched and lax inflorescences.</p></tp:treatment-sec><tp:treatment-sec sec-type="phenology" id="SECID0E5BAE"><title>Phenology.</title><p>Flowers: March - May (Nigeria), July (Cameroon); October (Republic of the Congo); Fruits: March - May, September - December (Democratic Republic of the Congo); April (Nigeria).</p></tp:treatment-sec><tp:treatment-sec sec-type="distribution" id="SECID0EDCAE"><title>Distribution and habitat.</title><p>
            <italic><tp:taxon-name><tp:taxon-name-part taxon-name-part-type="genus" reg="Craterispermum">Craterispermum</tp:taxon-name-part> <tp:taxon-name-part taxon-name-part-type="species" reg="capitatum">capitatum</tp:taxon-name-part></tp:taxon-name></italic> is known from Western Cameroon, the Democratic Republic of the Congo, South-Eastern Nigeria and the Republic of the Congo. It grows in semi-deciduous primary and secondary forest between 0 and 470 m elevation (Fig. <xref ref-type="fig" rid="F2">2</xref>).</p><fig id="F2" position="float" orientation="portrait"><label>Figure 2.</label><caption><p>Distribution map of <italic><tp:taxon-name><tp:taxon-name-part taxon-name-part-type="genus" reg="Craterispermum">Craterispermum</tp:taxon-name-part> <tp:taxon-name-part taxon-name-part-type="species" reg="capitatum">capitatum</tp:taxon-name-part></tp:taxon-name></italic>.</p></caption><graphic xmlns:xlink="http://www.w3.org/1999/xlink" xlink:href="phytokeys-83-103-g002.jpg" position="float" orientation="portrait" xlink:type="simple" id="oo_145960.jpg"/></fig></tp:treatment-sec><tp:treatment-sec sec-type="Vernacular name and uses" id="SECID0EQDAE"><title>Vernacular name and uses.</title><p>Democratic Republic of the Congo - Botele bo lokonda (Turumbu); Djeli na Kupi (-). Leaves are used as fetish to avoid panthers.</p></tp:treatment-sec><tp:treatment-sec sec-type="Preliminary conservation status" id="SECID0EVDAE"><title>Preliminary conservation status.</title><p>IUCN status:—Vulnerable: VU B2b(iii). The extent of occurrence (<abbrev xmlns:xlink="http://www.w3.org/1999/xlink" xlink:title="extent of occurrence" id="ABBRID0E2DAE" xlink:type="simple">EOO</abbrev>) of <italic><tp:taxon-name><tp:taxon-name-part taxon-name-part-type="genus" reg="Craterispermum">C.</tp:taxon-name-part> <tp:taxon-name-part taxon-name-part-type="species" reg="capitatum">capitatum</tp:taxon-name-part></tp:taxon-name></italic> is 1,134.21 km², and its area of occupancy (<abbrev xmlns:xlink="http://www.w3.org/1999/xlink" xlink:title="area of occupancy" id="ABBRID0EKEAE" xlink:type="simple">AOO</abbrev>) is 52 km² using a cell width of 2 km. The species is distributed in 7 subpopulations, 2 of which are located in protected areas: the Omo-Oluwa-Shasha Forest Reserve located in Ondo State in Nigeria and the Korup National Park in Cameroon and Cross River National Park in Nigeria, which are in fact contiguous. Habitat loss outside the protected areas is a serious threat for <italic><tp:taxon-name><tp:taxon-name-part taxon-name-part-type="genus" reg="Craterispermum">C.</tp:taxon-name-part> <tp:taxon-name-part taxon-name-part-type="species" reg="capitatum">capitatum</tp:taxon-name-part></tp:taxon-name></italic>, but loss of forest is also documented for the Omo-Oluwa-Shasha Forest Reserve and the Cross River National Park in Nigeria (<xref ref-type="bibr" rid="B10">Ite 1997</xref>; <xref ref-type="bibr" rid="B1">Adedeji and Adeofun 2014</xref>).</p><p>Field study is required to fully assess the <abbrev xmlns:xlink="http://www.w3.org/1999/xlink" xlink:title="area of occupancy" id="ABBRID0EDFAE" xlink:type="simple">AOO</abbrev> of <italic><tp:taxon-name><tp:taxon-name-part taxon-name-part-type="genus" reg="Craterispermum">C.</tp:taxon-name-part> <tp:taxon-name-part taxon-name-part-type="species" reg="capitatum">capitatum</tp:taxon-name-part></tp:taxon-name></italic> and, given the fact that the Democratic Republic of the Congo is not well collected, the number of locations for the species is likely to increase.</p></tp:treatment-sec><tp:treatment-sec sec-type="etymology" id="SECID0ESFAE"><title>Etymology.</title><p>The name of the species was chosen because of the capitate structure of its inflorescences.</p></tp:treatment-sec><tp:treatment-sec sec-type="Critical notes" id="SECID0EXFAE"><title>Critical notes.</title><p>The distribution of <italic><tp:taxon-name><tp:taxon-name-part taxon-name-part-type="genus" reg="Craterispermum">C.</tp:taxon-name-part> <tp:taxon-name-part taxon-name-part-type="species" reg="capitatum">capitatum</tp:taxon-name-part></tp:taxon-name></italic> is atypical because of its absence in the South of Cameroon and in Gabon. While rare, several other <tp:taxon-name><tp:taxon-name-part taxon-name-part-type="family">Rubiaceae</tp:taxon-name-part></tp:taxon-name> species show distribution patterns with a similar macro-disjunction, notably <italic><tp:taxon-name><tp:taxon-name-part taxon-name-part-type="genus" reg="Hymenocoleus">Hymenocoleus</tp:taxon-name-part> <tp:taxon-name-part taxon-name-part-type="species" reg="rotundifolius">rotundifolius</tp:taxon-name-part></tp:taxon-name></italic> (A. Chev. ex Hepper) Robbr. (<xref ref-type="bibr" rid="B19">Robbrecht 1996</xref>) and <italic><tp:taxon-name><tp:taxon-name-part taxon-name-part-type="genus" reg="Ixora">Ixora</tp:taxon-name-part> <tp:taxon-name-part taxon-name-part-type="species" reg="brachypoda">brachypoda</tp:taxon-name-part></tp:taxon-name></italic> DC. (<xref ref-type="bibr" rid="B6">De Block 1998</xref>). The reason of this atypical distribution is not yet clearly determined, but in this case, it is probable that the continuous humid forest in southern Cameroon and Gabon is not an ideal habitat for <italic><tp:taxon-name><tp:taxon-name-part taxon-name-part-type="genus" reg="Craterispermum">C.</tp:taxon-name-part> <tp:taxon-name-part taxon-name-part-type="species" reg="capitatum">capitatum</tp:taxon-name-part></tp:taxon-name></italic>,which occurs mostly in more semideciduous forests.</p></tp:treatment-sec><tp:treatment-sec sec-type="material" id="SECID0EWHAE"><title>Additional specimens examined</title><p>
            <bold>(paratypes). CAMEROON</bold>: NE corner of Korup National Park, near Baro Village, <named-content xmlns:xlink="http://www.w3.org/1999/xlink" content-type="dwc:verbatimCoordinates" xlink:type="simple"><named-content content-type="geo-json" specific-use="{&#34;type&#34;:&#34;Point&#34;,&#34;coordinates&#34;:[9.183333,5.266667]}" id="NCID0EBIAE" xlink:type="simple">5°16'N, 9°11'E</named-content></named-content>, 200 m, 24 March 1984 (fl), <italic>D.W. Thomas 3358</italic> (MO, WAG). <bold>REPUBLIC OF THE CONGO</bold>: M’Boku-COFORIC, <!--PageBreak-->Forêt du Mayumbe, <named-content xmlns:xlink="http://www.w3.org/1999/xlink" content-type="dwc:verbatimCoordinates" xlink:type="simple"><named-content content-type="geo-json" specific-use="{&#34;type&#34;:&#34;Point&#34;,&#34;coordinates&#34;:[13.483333,-4.250000]}" id="NCID0EPIAE" xlink:type="simple">4°15'S, 13°29'E</named-content></named-content>, 8 October 1950 (fl), <italic>J. Trochain 8306</italic> (P). <bold>NIGERIA</bold>: South-West, Shasha Forest Reserve, 1/4 mile SW of Osho enclave, <named-content xmlns:xlink="http://www.w3.org/1999/xlink" content-type="dwc:verbatimCoordinates" xlink:type="simple"><named-content content-type="geo-json" specific-use="{&#34;type&#34;:&#34;Point&#34;,&#34;coordinates&#34;:[4.500000,7.083333]}" id="NCID0E2IAE" xlink:type="simple">7°5'N, 4°30'E</named-content></named-content>, 1 April 1946 (fl bud), <italic>A.D.P. Jones FHI 17233</italic> (BM, K, P); Omo and Shara Forest Reserve, about 1/2 mile SW of Osho enclave, site of E.B.3L., <named-content xmlns:xlink="http://www.w3.org/1999/xlink" content-type="dwc:verbatimCoordinates" xlink:type="simple"><named-content content-type="geo-json" specific-use="{&#34;type&#34;:&#34;Point&#34;,&#34;coordinates&#34;:[4.250000,7.000000]}" id="NCID0EFJAE" xlink:type="simple">7°0'N, 4°15'E</named-content></named-content>, 3 April 1946 (fr), <italic>A.P.D. Jones &amp; C.F. Onochie FHI 17352</italic> (K, P); Omo Forest Reserve, 3 km S of Aberu, 10 km S of Omo Sawmill, <named-content xmlns:xlink="http://www.w3.org/1999/xlink" content-type="dwc:verbatimCoordinates" xlink:type="simple"><named-content content-type="geo-json" specific-use="{&#34;type&#34;:&#34;Point&#34;,&#34;coordinates&#34;:[4.250000,7.000000]}" id="NCID0EPJAE" xlink:type="simple">7°0'N, 4°15'E</named-content></named-content>, 14 May 1980 (fl), <italic>E. Pilz 2455</italic> (MO); Ogun, Omo Forest Reserve, 3 km S of Aberu, 10 km S of Omo Sawmill, <named-content xmlns:xlink="http://www.w3.org/1999/xlink" content-type="dwc:verbatimCoordinates" xlink:type="simple"><named-content content-type="geo-json" specific-use="{&#34;type&#34;:&#34;Point&#34;,&#34;coordinates&#34;:[4.250000,7.000000]}" id="NCID0EZJAE" xlink:type="simple">7°0'N, 4°15'E</named-content></named-content>, 17 May 1980 (fl), <italic>E. Pilz 2530</italic> (MO, WAG); Ijebu Province, Shasha Forest Reserve, <named-content xmlns:xlink="http://www.w3.org/1999/xlink" content-type="dwc:verbatimCoordinates" xlink:type="simple"><named-content content-type="geo-json" specific-use="{&#34;type&#34;:&#34;Point&#34;,&#34;coordinates&#34;:[4.500000,7.083333]}" id="NCID0EDKAE" xlink:type="simple">7°5'N, 4°30'E</named-content></named-content>, 4 March 1935 (fl), <italic>P.W. Richards 3192</italic> (BM, MO); Ijebu Province, Shasha Forest Reserve, <named-content xmlns:xlink="http://www.w3.org/1999/xlink" content-type="dwc:verbatimCoordinates" xlink:type="simple"><named-content content-type="geo-json" specific-use="{&#34;type&#34;:&#34;Point&#34;,&#34;coordinates&#34;:[4.500000,7.083333]}" id="NCID0ENKAE" xlink:type="simple">7°5'N, 4°30'E</named-content></named-content>, 22 April 1935 (fr), <italic>P.W. Richards 3382</italic>, (BM, MO); Ijebu Province, Shasha Forest Reserve, <named-content xmlns:xlink="http://www.w3.org/1999/xlink" content-type="dwc:verbatimCoordinates" xlink:type="simple"><named-content content-type="geo-json" specific-use="{&#34;type&#34;:&#34;Point&#34;,&#34;coordinates&#34;:[4.500000,7.083333]}" id="NCID0EXKAE" xlink:type="simple">7°5'N, 4°30'E</named-content></named-content>, 12 April 1935 (fr), <italic>R. Ross 210</italic> (BM, MO); Oban, <named-content xmlns:xlink="http://www.w3.org/1999/xlink" content-type="dwc:verbatimCoordinates" xlink:type="simple"><named-content content-type="geo-json" specific-use="{&#34;type&#34;:&#34;Point&#34;,&#34;coordinates&#34;:[8.566667,5.316667]}" id="NCID0EBLAE" xlink:type="simple">5°19'N, 8°34'E</named-content></named-content>, 1911 (fr), <italic>P.A. Talbot 208</italic> (BM); South Eastern State, Ekinta River Forest Reserve, about 20 km ENE of Calabar, <named-content xmlns:xlink="http://www.w3.org/1999/xlink" content-type="dwc:verbatimCoordinates" xlink:type="simple"><named-content content-type="geo-json" specific-use="{&#34;type&#34;:&#34;Point&#34;,&#34;coordinates&#34;:[8.500000,5.000000]}" id="NCID0ELLAE" xlink:type="simple">5°0'N, 8°30'E</named-content></named-content>, 1 April 1971 (fr), <italic>P.P.C. Van Meer 1113A</italic> (WAG); South Eastern State, Ekinta River Forest Reserve, about 20 km ENE of Calabar, <named-content xmlns:xlink="http://www.w3.org/1999/xlink" content-type="dwc:verbatimCoordinates" xlink:type="simple"><named-content content-type="geo-json" specific-use="{&#34;type&#34;:&#34;Point&#34;,&#34;coordinates&#34;:[8.500000,5.000000]}" id="NCID0EVLAE" xlink:type="simple">5°0'N, 8°30'E</named-content></named-content>, 2 April 1971 (fl, fr), <italic>P.P.C. Van Meer 1124</italic> (WAG); South Eastern State, Oban Group Forest Reserve, West block, between pillar 59 and 60, Kwa River, <named-content xmlns:xlink="http://www.w3.org/1999/xlink" content-type="dwc:verbatimCoordinates" xlink:type="simple"><named-content content-type="geo-json" specific-use="{&#34;type&#34;:&#34;Point&#34;,&#34;coordinates&#34;:[8.466667,5.150000]}" id="NCID0E6LAE" xlink:type="simple">5°9'N, 8°28'E</named-content></named-content>, 150 m, 14 April 1971 (fr), <italic>P.P.C. Van Meer 1450</italic> (WAG). <bold>DEMOCRATIC REPUBLIC OF THE CONGO</bold>: route Mabana km 3, terr. Maluku, <named-content xmlns:xlink="http://www.w3.org/1999/xlink" content-type="dwc:verbatimCoordinates" xlink:type="simple"><named-content content-type="geo-json" specific-use="{&#34;type&#34;:&#34;Point&#34;,&#34;coordinates&#34;:[15.550000,-4.050000]}" id="NCID0ELMAE" xlink:type="simple">4°3'S, 15°33'E</named-content></named-content>, 27 November 1970 (fr), <italic>H. Breyne 982</italic> (BR); Sualempu, 12 km de Bita, <named-content xmlns:xlink="http://www.w3.org/1999/xlink" content-type="dwc:verbatimCoordinates" xlink:type="simple"><named-content content-type="geo-json" specific-use="{&#34;type&#34;:&#34;Point&#34;,&#34;coordinates&#34;:[15.800000,-4.266667]}" id="NCID0EVMAE" xlink:type="simple">4°16'S, 15°48'E</named-content></named-content>, 24 March 1971 (fr), <italic>H. Breyne 2125</italic> (BR); sl, 1921 (fr), <italic>J. Claessens 644</italic> (BR); Bokolongo-Djoa, terr. Bolomba, <named-content xmlns:xlink="http://www.w3.org/1999/xlink" content-type="dwc:verbatimCoordinates" xlink:type="simple"><named-content content-type="geo-json" specific-use="{&#34;type&#34;:&#34;Point&#34;,&#34;coordinates&#34;:[19.350000,0.200000]}" id="NCID0EBNAE" xlink:type="simple">0°12'N, 19°21'E</named-content></named-content>, 27 February 1958 (fr), <italic>C. Evrard 3569</italic> (BR); Djoa (territoire Bolomba), <named-content xmlns:xlink="http://www.w3.org/1999/xlink" content-type="dwc:verbatimCoordinates" xlink:type="simple"><named-content content-type="geo-json" specific-use="{&#34;type&#34;:&#34;Point&#34;,&#34;coordinates&#34;:[19.266667,0.133333]}" id="NCID0ELNAE" xlink:type="simple">0°8'N, 19°16'E</named-content></named-content>, 17 May 1958 (fr), <italic>C. Evrard</italic> 4075 (BR); Djoa, terr. Bolomba, <named-content xmlns:xlink="http://www.w3.org/1999/xlink" content-type="dwc:verbatimCoordinates" xlink:type="simple"><named-content content-type="geo-json" specific-use="{&#34;type&#34;:&#34;Point&#34;,&#34;coordinates&#34;:[19.266667,0.133333]}" id="NCID0EVNAE" xlink:type="simple">0°8'N, 19°16'E</named-content></named-content>, 15 October 1958 (fr), <italic>C. Evrard 5014</italic> (BR); Bankaie, terr. Inongo <named-content xmlns:xlink="http://www.w3.org/1999/xlink" content-type="dwc:verbatimCoordinates" xlink:type="simple"><named-content content-type="geo-json" specific-use="{&#34;type&#34;:&#34;Point&#34;,&#34;coordinates&#34;:[18.416667,-2.366667]}" id="NCID0E6NAE" xlink:type="simple">2°22'S, 18°25'E</named-content></named-content>, 9 September 1953 (fr), <italic>G. Gilbert 14772</italic> (BR); Yangambi, plateau de la Luweo, <named-content xmlns:xlink="http://www.w3.org/1999/xlink" content-type="dwc:verbatimCoordinates" xlink:type="simple"><named-content content-type="geo-json" specific-use="{&#34;type&#34;:&#34;Point&#34;,&#34;coordinates&#34;:[24.450000,0.766667]}" id="NCID0EJOAE" xlink:type="simple">0°46'N, 24°27'E</named-content></named-content>, 470 m, 30 April 1938 (fr), <italic>J. Louis 9162</italic> (BR).</p></tp:treatment-sec><ref-list><ref id="B10"><mixed-citation xmlns:xlink="http://www.w3.org/1999/xlink" xlink:type="simple">
          <person-group><name name-style="western"><surname>Ite</surname><given-names>UE</given-names></name></person-group> (<year>1997</year>) <article-title>Small Farmers and Forest Loss in Cross River National Park, Nigeria.</article-title> <source>The Geographical Journal</source> <volume>163</volume>: <fpage>47</fpage>–<lpage>56</lpage>. <ext-link xlink:type="simple" ext-link-type="doi" xlink:href="10.2307/3059685">https://doi.org/10.2307/3059685</ext-link></mixed-citation></ref><ref id="B1"><mixed-citation xmlns:xlink="http://www.w3.org/1999/xlink" xlink:type="simple">
          <person-group><name name-style="western"><surname>Adedeji</surname><given-names>OH</given-names></name><name name-style="western"><surname>Adeofun</surname><given-names>CO</given-names></name></person-group> (<year>2014</year>) <article-title>Spatial Pattern of Land Cover Change Using remotely Sensed Imagery and GIS: A Case Study of Omo-Shasha-Oluwa Forest Reserve, SW Nigeria (1986–2002).</article-title> <source>Journal of Geographic Information System</source> <volume>6</volume>: <fpage>375</fpage>–<lpage>385</lpage>. <ext-link xlink:type="simple" ext-link-type="doi" xlink:href="10.4236/jgis.2014.64033">https://doi.org/10.4236/jgis.2014.64033</ext-link></mixed-citation></ref><ref id="B19"><mixed-citation xmlns:xlink="http://www.w3.org/1999/xlink" xlink:type="simple">
          <person-group><name name-style="western"><surname>Robbrecht</surname><given-names>E</given-names></name></person-group> (<year>1996</year>) <article-title>Geography of African <tp:taxon-name><tp:taxon-name-part taxon-name-part-type="family">Rubiaceae</tp:taxon-name-part></tp:taxon-name> with reference to glacial rain forest refuges.</article-title> In: <person-group><name name-style="western"><surname>van der Maesen</surname><given-names>LJG</given-names></name><name name-style="western"><surname>van der Burgt</surname><given-names>XM</given-names></name><name name-style="western"><surname>van Medenbach</surname><given-names>de Rooy JM</given-names></name></person-group> (<role>Eds</role>) <issue-title>The biodiversity of African Plants.</issue-title> <source>Proceedings Symposium ‘Glacial forest refuges’ at the XIVth AETFAT Congress (Wageningen 1994)</source>, <fpage>564</fpage>–<lpage>581</lpage>. <ext-link xlink:type="simple" ext-link-type="doi" xlink:href="10.1007/978-94-009-0285-5_71">https://doi.org/10.1007/978-94-009-0285-5_71</ext-link></mixed-citation></ref><ref id="B6"><mixed-citation xmlns:xlink="http://www.w3.org/1999/xlink" xlink:type="simple">
          <person-group><name name-style="western"><surname>De Block</surname><given-names>P</given-names></name></person-group> (<year>1998</year>) <article-title>The African species of <italic><tp:taxon-name><tp:taxon-name-part taxon-name-part-type="genus">Ixora</tp:taxon-name-part></tp:taxon-name></italic> (<tp:taxon-name><tp:taxon-name-part taxon-name-part-type="family">Rubiaceae</tp:taxon-name-part></tp:taxon-name> Pavetteae).</article-title> <source>Opera Botanica, Belgica</source> <volume>9</volume>: <fpage>1</fpage>–<lpage>218</lpage>.</mixed-citation></ref></ref-list></tp:taxon-treatment>
