# Supplementary material for: Craterispermum capitatum and C. gabonicum (Rubiaceae): two new species from the Lower Guinean and Congolian Domains
Source: PhytoKeys. 2017 Jul 21;(83):103–18. doi: 10.3897/phytokeys.83.13623 (PMC5624207; doi:10.3897/phytokeys.83.13623)
Supplement: XML Treatment for Craterispermum gabonicum [file phytokeys.83.13623-treatment2.xml]

<!DOCTYPE tp:taxon-treatment
  PUBLIC "-//TaxonX//DTD Taxonomic Treatment Publishing DTD v0 20100105//EN" "tax-treatment-NSO.dtd">
<tp:taxon-treatment xmlns:tp="http://www.plazi.org/taxpub"><tp:treatment-meta><kwd-group><label>Taxon classification</label><kwd><named-content xmlns:xlink="http://www.w3.org/1999/xlink" content-type="kingdom">Plantae</named-content></kwd><kwd><named-content xmlns:xlink="http://www.w3.org/1999/xlink" content-type="order">ORDO</named-content></kwd><kwd><named-content xmlns:xlink="http://www.w3.org/1999/xlink" content-type="family">FAMILIA</named-content></kwd></kwd-group><mixed-citation publication-type="journal"><person-group><name><surname>Taedoumg</surname><given-names>Herman</given-names></name><name><surname>Sonke</surname><given-names>Bonaventure</given-names></name><name><surname>Hamon</surname><given-names>Perla</given-names></name><name><surname>Block</surname><given-names>Petra De</given-names></name></person-group><article-title>
          <italic><tp:taxon-name><tp:taxon-name-part taxon-name-part-type="genus" reg="Craterispermum">Craterispermum</tp:taxon-name-part> <tp:taxon-name-part taxon-name-part-type="species" reg="capitatum">capitatum</tp:taxon-name-part></tp:taxon-name></italic> and <italic><tp:taxon-name><tp:taxon-name-part taxon-name-part-type="genus" reg="Craterispermum">C.</tp:taxon-name-part> <tp:taxon-name-part taxon-name-part-type="species" reg="gabonicum">gabonicum</tp:taxon-name-part></tp:taxon-name></italic> (<tp:taxon-name><tp:taxon-name-part taxon-name-part-type="family">Rubiaceae</tp:taxon-name-part></tp:taxon-name>): two new species from the Lower Guinean and Congolian Domains</article-title><source>PhytoKeys</source><day>21</day><month>7</month><year>2017</year><volume>2017</volume><issue>83</issue><fpage>103</fpage><lpage>118</lpage><pub-id pub-id-type="doi">10.3897/phytokeys.83.13623</pub-id></mixed-citation></tp:treatment-meta><tp:nomenclature><tp:taxon-name>
            <tp:taxon-name-part taxon-name-part-type="genus" reg="Craterispermum">Craterispermum</tp:taxon-name-part>
            <tp:taxon-name-part taxon-name-part-type="species" reg="gabonicum">gabonicum</tp:taxon-name-part>
            <object-id xmlns:xlink="http://www.w3.org/1999/xlink" content-type="ipni" xlink:type="simple">urn:lsid:ipni.org:names:77164219-1</object-id>
          </tp:taxon-name><tp:taxon-authority>Taedoumg &amp; De Block</tp:taxon-authority><tp:taxon-status xmlns:xlink="http://www.w3.org/1999/xlink" xlink:type="simple">sp. nov.</tp:taxon-status><xref ref-type="fig" rid="F3">Figs 3</xref><xref ref-type="fig" rid="F4">, 4</xref><!--PageBreak--></tp:nomenclature><tp:treatment-sec sec-type="diagnosis" id="SECID0ECQAE"><title>Diagnosis.</title><p>Resembling <italic><tp:taxon-name><tp:taxon-name-part taxon-name-part-type="genus" reg="Craterispermum">C.</tp:taxon-name-part> <tp:taxon-name-part taxon-name-part-type="species" reg="ledermannii">ledermannii</tp:taxon-name-part></tp:taxon-name></italic> K. Krause, 1912 because of the large leaves and the often robust peduncles, but differing from this species by the subcapitate inflorescences (vs branched in <italic><tp:taxon-name><tp:taxon-name-part taxon-name-part-type="genus" reg="Craterispermum">C.</tp:taxon-name-part> <tp:taxon-name-part taxon-name-part-type="species" reg="ledermannii">ledermannii</tp:taxon-name-part></tp:taxon-name></italic>), the notable dimorphism between flowers and inflorescences of the different flower morphs, the secondary nerves clearly ascending and forming acute angles with the midrib (vs secondary nerves more or less perpendicular to the midrib).</p><fig id="F3" position="float" orientation="portrait"><label>Figure 3.</label><caption><p>
                <italic><tp:taxon-name><tp:taxon-name-part taxon-name-part-type="genus" reg="Craterispermum">Craterispermum</tp:taxon-name-part> <tp:taxon-name-part taxon-name-part-type="species" reg="gabonicum">gabonicum</tp:taxon-name-part></tp:taxon-name></italic>. <bold>A</bold> Flowering branch (brevistylous morph) <bold>B</bold> Node with stipules and young inflorescences <bold>C</bold> Inflorescence (longistylous morph) <bold>D</bold> Inflorescence (corollas fallen) (brevistylous morph) <bold>E</bold> Bracteole (brevistylous morph) <bold>F</bold> Bracteole (longistylous morph) <bold>G</bold> Corolla (longistylous morph) <bold>H</bold> Longitudinal section of corolla (longistylous morph) <bold>I</bold> Corolla (brevistylous morph) <bold>J</bold> Longitudinal section of corolla (brevistylous morph) <bold>K</bold> Tip of corolla lobe showing subapical spike-like protuberance <bold>L</bold> Calyx (longistylous morph) <bold>M</bold> Calyx (brevistylous morph) <bold>N</bold> Immature fruit. <bold>A–B, D–E, G–H, M</bold> from <italic>Wieringa 1611</italic> (WAG), <bold>C, F, I–K, L</bold> from <italic>Issembe 244</italic> (WAG), N from <italic>Breteler 10979</italic> (WAG). Drawn by Marijke Meersman.</p></caption><graphic xmlns:xlink="http://www.w3.org/1999/xlink" xlink:href="phytokeys-83-103-g003.jpg" position="float" orientation="portrait" xlink:type="simple" id="oo_145961.jpg"/></fig></tp:treatment-sec><tp:treatment-sec sec-type="material" id="SECID0E3SAE"><title>Type.</title><p>GABON. Ogooué-Maritime: Rabi-Kounga, ca. 4 km N of Shell-camp, <named-content xmlns:xlink="http://www.w3.org/1999/xlink" content-type="dwc:verbatimCoordinates" xlink:type="simple"><named-content content-type="geo-json" specific-use="{&#34;type&#34;:&#34;Point&#34;,&#34;coordinates&#34;:[9.866667,-1.916667]}" id="NCID0EFTAE" xlink:type="simple">1°55'S, 9°52'E</named-content></named-content>, 19 September 1992 (fl), <italic>J.J. Wieringa &amp; J.B. Epoma 1611</italic> (holotype WAG [WAG0233599], isotype WAG [WAG0233600]).</p><p>Shrub or treelet, 1.5–9 m tall; all vegetative and reproductive parts glabrous externally. Stems brownish, ca. 8 cm in diameter; young branches greenish or grayish, <!--PageBreak--><!--PageBreak-->somewhat granular in outlook. Stipules persistent, sheath 2–7 mm long, keeled, subtruncate or with short awn &lt;1 mm long. Leaves petiolate; petioles canaliculate, 7–19 mm long; leaf blades narrowly elliptic or narrowly obovate, more rarely elliptic or obovate, 10.5–24 × 4.4–7.2 cm, coriaceous, brownish or yellowish green and generally dull above, paler green or brown below; base cuneate; apex acuminate, acumen 8–16 mm long; margins not revolute; midrib prominent below; secondary nerves 6–9 pairs, clearly ascending and forming acute angles with midrib, obscure on both surfaces; intersecondary venation moderately prominent above, obscure on lower surface, obscure to almost invisible on both surfaces in fresh condition. Inflorescences axillary to supra-axillary, borne up to 7.5 mm above the nodes, erect, subcapitate to capitate, 4–19 × 5–20 mm; peduncle subcylindrical to flattened (up to 3.5 mm wide), robust, 1.5–4.5(–7) mm long. Inflorescences completely covered by imbricate outer bracts when young, medium green to greenish white (somewhat resembling an immature fruit); brevistylous and longistylous inflorescences dimorphous: brevistylous inflorescences very congested, 11.5–19 × 7.5–20 mm, pauciflorous to multiflorous; bracts and bracteoles broadly triangular or ovate, 6–8 × 5–8 mm and 6 × 3 mm respectively with rounded or rarely subtruncate apex and margins sometimes bearing sparse colleters; longistylous inflorescences less congested, 4–7 × 5.2–9.1 mm, pauciflorous; bracts and bracteoles broadly triangular, ca. 2 × 1.5–2 mm and 0.7–2 × 1–2 mm respectively with rounded or truncate apex and margins sometimes bearing sparse colleters. Flowers heterostylous, 5-merous, sessile; ovary and calyx pale green or whitish, somewhat violet tinged; corolla narrowly cylindrical, white; anthers and filaments white or whitish violet. Brevistylous flowers: Calyx with tube (1.5–)3–5 mm long, sometimes bearing sparse colleters at the base inside; lobes (0.3–0.6)–1.5 mm long, apex acute, obtuse or rounded, margins sometimes bearing sparse colleters. Corolla with tube 6–12 mm long, pubescent in the throat and upper half inside; lobes 3–6 mm long, covered with short hairs at the base inside, tips acute. Stamens inserted ca. 2 mm below the level of the throat, completely exserted from or only bases included in corolla tube at anthesis; anthers 1.1–3 mm long; filaments 1–2.5 mm long. Ovary 0.5–1.2 mm long. Style and stigma included in corolla tube at anthesis, 4–7.5 mm long; stigma bilobed, stigmatic lobes 1.5–2 mm long. Longistylous flowers: Calyx with tube 1–1.5 mm long; lobes triangular, 0.5–0.7 mm long sometimes bearing sparse colleters at the base inside. Corolla with tube 4–5 mm long, pubescent in the throat and upper third inside; lobes 3.5–4 mm long, densely pubescent at the base inside, tips acute. Stamens inserted ca. 2 mm below the level of the throat; completely included in the corolla tube or only the apices exserted at anthesis; anthers 1.8–2 mm long; filaments &lt;0.5 mm long. Ovary ca. 1.2 mm long. Style and stigma exserted from the corolla tube at anthesis, ca. 7.5 mm long; stigma bilobed, stigmatic lobes ca. 1.5 mm long. Fruits sessile, urceolate, ca. 16 × 8 mm, colour at maturity unknown.</p></tp:treatment-sec><tp:treatment-sec sec-type="Taxonomic affinities" id="SECID0ERTAE"><title>Taxonomic affinities.</title><p>This species is atypical in the genus because of the flower and inflorescence dimorphism. However, it somewhat resembles <italic><tp:taxon-name><tp:taxon-name-part taxon-name-part-type="genus" reg="Craterispermum">C.</tp:taxon-name-part> <tp:taxon-name-part taxon-name-part-type="species" reg="ledermannii">ledermannii</tp:taxon-name-part></tp:taxon-name></italic> because of the large leaf blades and the often robust peduncles. It differs from this species by its subcapitate inflorescences (vs mostly branched in <italic><tp:taxon-name><tp:taxon-name-part taxon-name-part-type="genus" reg="Craterispermum">C.</tp:taxon-name-part> <tp:taxon-name-part taxon-name-part-type="species" reg="ledermannii">ledermannii</tp:taxon-name-part></tp:taxon-name></italic>), its secondary <!--PageBreak-->nerves clearly ascending and forming acute angles with the midrib (vs more or less perpendicular to the midrib in <italic><tp:taxon-name><tp:taxon-name-part taxon-name-part-type="genus" reg="Craterispermum">C.</tp:taxon-name-part> <tp:taxon-name-part taxon-name-part-type="species" reg="ledermannii">ledermannii</tp:taxon-name-part></tp:taxon-name></italic>) and by the fact that its inflorescences are completely covered by imbricate outer bracts when young (somewhat resembling an immature fruit) (vs never completely covered in <italic><tp:taxon-name><tp:taxon-name-part taxon-name-part-type="genus" reg="Craterispermum">C.</tp:taxon-name-part> <tp:taxon-name-part taxon-name-part-type="species" reg="ledermannii">ledermannii</tp:taxon-name-part></tp:taxon-name></italic>).</p></tp:treatment-sec><tp:treatment-sec sec-type="phenology" id="SECID0EFVAE"><title>Phenology.</title><p>Flowers: March-May and August-November. Fruits: February, April and August-December.</p></tp:treatment-sec><tp:treatment-sec sec-type="distribution" id="SECID0EKVAE"><title>Distribution and habitat.</title><p>
            <italic><tp:taxon-name><tp:taxon-name-part taxon-name-part-type="genus" reg="Craterispermum">Craterispermum</tp:taxon-name-part> <tp:taxon-name-part taxon-name-part-type="species" reg="gabonicum">gabonicum</tp:taxon-name-part></tp:taxon-name></italic> is endemic to Gabon. It grows in primary forest but also in humid secondary forest between 150 and 400 m elevation (Fig. <xref ref-type="fig" rid="F4">4</xref>).</p><fig id="F4" position="float" orientation="portrait"><label>Figure 4.</label><caption><p>Distribution map of <italic><tp:taxon-name><tp:taxon-name-part taxon-name-part-type="genus" reg="Craterispermum">Craterispermum</tp:taxon-name-part> <tp:taxon-name-part taxon-name-part-type="species" reg="gabonicum">gabonicum</tp:taxon-name-part></tp:taxon-name></italic>.</p></caption><graphic xmlns:xlink="http://www.w3.org/1999/xlink" xlink:href="phytokeys-83-103-g004.jpg" position="float" orientation="portrait" xlink:type="simple" id="oo_145962.jpg"/></fig></tp:treatment-sec><tp:treatment-sec sec-type="Vernacular names and uses" id="SECID0EXWAE"><title>Vernacular names and uses.</title><p>Unknown.</p></tp:treatment-sec><tp:treatment-sec sec-type="Preliminary conservation status" id="SECID0E3WAE"><title>Preliminary conservation status.</title><p>IUCN status:—Vulnerable: VU B2(iii). The extent of occurrence (<abbrev xmlns:xlink="http://www.w3.org/1999/xlink" xlink:title="extent of occurrence" id="ABBRID0ECXAE" xlink:type="simple">EOO</abbrev>) of <italic><tp:taxon-name><tp:taxon-name-part taxon-name-part-type="genus" reg="Craterispermum">C.</tp:taxon-name-part> <tp:taxon-name-part taxon-name-part-type="species" reg="gabonicum">gabonicum</tp:taxon-name-part></tp:taxon-name></italic> is 80,847.46 km², and its area of occupancy (<abbrev xmlns:xlink="http://www.w3.org/1999/xlink" xlink:title="area of occupancy" id="ABBRID0ERXAE" xlink:type="simple">AOO</abbrev>) is 60 km² using a cell width of 2 km. The species is distributed in 7 or 8 subpopulations, 2 of which are located in protected areas: in Wonga Wongué Forest Reserve in Ogooué-Maritime Division and on the edge of the Loango National Park in West Gabon. The Wonga Wongué Forest Reserve is subject, these last years, to a very strong pressure from uncontrolled anthropomorphic activities (illegal exploitation of the resources as well as degradation of the ecosystems as a result of oil exploitation). Habitat loss outside and inside the protected areas is a serious threat for <italic><tp:taxon-name><tp:taxon-name-part taxon-name-part-type="genus" reg="Craterispermum">C.</tp:taxon-name-part> <tp:taxon-name-part taxon-name-part-type="species" reg="gabonicum">gabonicum</tp:taxon-name-part></tp:taxon-name></italic>.</p></tp:treatment-sec><tp:treatment-sec sec-type="etymology" id="SECID0EAYAE"><title>Etymology.</title><p>This species is named after the country to which it is currently endemic.</p></tp:treatment-sec><tp:treatment-sec sec-type="Critical notes" id="SECID0EFYAE"><title>Critical notes.</title><p>Within this species flowers and inflorescences are very variable in shape and size, more so than in other species of the genus. This variability seems to be <italic>a priori</italic> correlated with the heterostyly, which is present in all species of the genus. However, <italic><tp:taxon-name><tp:taxon-name-part taxon-name-part-type="genus" reg="Craterispermum">C.</tp:taxon-name-part> <tp:taxon-name-part taxon-name-part-type="species" reg="gabonicum">gabonicum</tp:taxon-name-part></tp:taxon-name></italic> does not only show the reciprocal stigma and anther position and the pollen dimorphism typical for heterostylous species and present in all continental African <italic><tp:taxon-name><tp:taxon-name-part taxon-name-part-type="genus" reg="Craterispermum">Craterispermum</tp:taxon-name-part></tp:taxon-name></italic>, but a further dimorphism occurs at flower and at inflorescence level. The corolla tube of brevistylous flowers is longer and wider than that of longistylous flowers (6–12 mm × ca. 3 vs 4–5 × 1.5–2 mm) (Fig. <xref ref-type="fig" rid="F3">3 H–I, K–L</xref>). Brevistylous flowers generally also have longer and wider calyx tubes than longistylous flowers [(1.5–)3–5 mm vs 1–2 mm long) (Fig. <xref ref-type="fig" rid="F3">3J–G</xref>). Except for the length of the filaments, possible size differences in anthers and stigmatic lobes could not conclusively be observed. In regard to the inflorescences, those with brevistylous flowers comprise more flowers than those with longistylous ones (multiflorous vs pauciflorous, respectively)(Fig. <xref ref-type="fig" rid="F3">3C–D</xref>). Furthermore, bracts and bracteoles are larger in inflorescences with brevistylous flowers than in inflorescences with longistylous flowers (6–8 × 5–8 mm and ca. 6 × 3 mm respectively vs ca. 2 × 1.5–2 mm and 0.7–2 × 1–2 mm) (Fig. <xref ref-type="fig" rid="F3">3E–F</xref>).</p><p>These differences in size are unknown in heterostylous species but are typical for certain dioecious ones (<xref ref-type="bibr" rid="B17">Pailler et al. 1998</xref>; <xref ref-type="bibr" rid="B13">Lantz and Bremer 2004</xref>; <xref ref-type="bibr" rid="B15">Mouly and Achille 2007</xref>). In several plant groups dioecy has been shown to have evolved from heterostyly, with the functionally male flowers derived from the brevistylous and the functionally female flowers from the longistylous morphs (<xref ref-type="bibr" rid="B5">Beach and Bawa 1980</xref>). This is also the case for certain <tp:taxon-name><tp:taxon-name-part taxon-name-part-type="family">Rubiaceae</tp:taxon-name-part></tp:taxon-name> species, such as <italic><tp:taxon-name><tp:taxon-name-part taxon-name-part-type="genus" reg="Chassalia">Chassalia</tp:taxon-name-part> <tp:taxon-name-part taxon-name-part-type="species" reg="corallioides">corallioides</tp:taxon-name-part></tp:taxon-name></italic> (Cordem.) Verdc. (<xref ref-type="bibr" rid="B17">Pailler et al. 1998</xref>) and <italic><tp:taxon-name><tp:taxon-name-part taxon-name-part-type="genus" reg="Mussaenda">Mussaenda</tp:taxon-name-part> <tp:taxon-name-part taxon-name-part-type="species" reg="parviflora">parviflora</tp:taxon-name-part></tp:taxon-name></italic> Miq. (<xref ref-type="bibr" rid="B16">Naiki and Kato 1999</xref>). The size difference in flowers and inflorescences observed in <italic><tp:taxon-name><tp:taxon-name-part taxon-name-part-type="genus" reg="Craterispermum">C.</tp:taxon-name-part> <tp:taxon-name-part taxon-name-part-type="species" reg="gabonicum">gabonicum</tp:taxon-name-part></tp:taxon-name></italic> is also reported from certain dioecious species. Fewer flowers per inflorescence are found in individuals with female flowers than in individuals with male flowers in dioecious species of the tribe <tp:taxon-name><tp:taxon-name-part taxon-name-part-type="tribe">Vanguerieae</tp:taxon-name-part></tp:taxon-name> (<xref ref-type="bibr" rid="B13">Lantz and Bremer 2004</xref>; <xref ref-type="bibr" rid="B15">Mouly and Achille 2007</xref>). Also, in certain dioecious species, such as <italic><tp:taxon-name><tp:taxon-name-part taxon-name-part-type="genus" reg="Chassalia">Chassalia</tp:taxon-name-part> <tp:taxon-name-part taxon-name-part-type="species" reg="corallioides">corallioides</tp:taxon-name-part></tp:taxon-name></italic> (<xref ref-type="bibr" rid="B17">Pailler et al. 1998</xref>) male flowers have longer corolla tubes than female flowers. We therefore suggest that a trend towards functional dioecy could be the explanation for the dimorphism in flowers and inflorescences in <italic><tp:taxon-name><tp:taxon-name-part taxon-name-part-type="genus" reg="Craterispermum">C.</tp:taxon-name-part> <tp:taxon-name-part taxon-name-part-type="species" reg="gabonicum">gabonicum</tp:taxon-name-part></tp:taxon-name></italic>, with the flowers being morphologically heterostylous but functionally dioecious or evolving towards this condition.</p><p>It is very difficult to verify this hypothesis without field studies, especially since mature flowers of both morphs and mature fruits are rare on the available herbarium material and no fixed flower material was available for detailed morphological and anatomical studies. With hardly any fruit set, it is impossible to know whether only one (brevistylous) or both morphs set fruit. Furthermore, both morphs produce viable pollen (based on morphological characters) although anthers are somewhat larger and pollen more abundant in the brevistylous morph. While the calyx tube is much longer in the brevistylous morph, this is not the case for the ovaries, which rather are somewhat reduced. All ovaries of brevistylous flowers contained ovules, but these too seemed somewhat reduced in size. Because of the lack of available plant material with <!--PageBreak-->mature flowers and fruits, it is impossible to demonstrate with certainty the hypothesis stated here that dioecy in some form is present in <italic><tp:taxon-name><tp:taxon-name-part taxon-name-part-type="genus" reg="Craterispermum">C.</tp:taxon-name-part> <tp:taxon-name-part taxon-name-part-type="species" reg="gabonicum">gabonicum</tp:taxon-name-part></tp:taxon-name></italic>. The species would certainly be an ideal species for field studies focusing on breeding system and reproductive ecology.</p></tp:treatment-sec><tp:treatment-sec sec-type="material" id="SECID0EF4AE"><title>Additional specimens examined</title><p>
            <bold>(paratypes). GABON</bold>: Ogooé-Maritime, Toucan, <named-content xmlns:xlink="http://www.w3.org/1999/xlink" content-type="dwc:verbatimCoordinates" xlink:type="simple"><named-content content-type="geo-json" specific-use="{&#34;type&#34;:&#34;Point&#34;,&#34;coordinates&#34;:[9.883333,-1.783333]}" id="NCID0ER4AE" xlink:type="simple">1°47'S, 9°53'E</named-content></named-content>, 29 May 2002 (fl bud), <italic>H.P. Bourobou Bourobou, G. Niang-Essouma &amp; T. Nzabi 623</italic> (K, MO, P, WAG); 50 km SE of Lambaréné, <named-content xmlns:xlink="http://www.w3.org/1999/xlink" content-type="dwc:verbatimCoordinates" xlink:type="simple"><named-content content-type="geo-json" specific-use="{&#34;type&#34;:&#34;Point&#34;,&#34;coordinates&#34;:[10.500000,-1.066667]}" id="NCID0E24AE" xlink:type="simple">1°4'S, 10°30'E</named-content></named-content>, 30 September 1968 (fl), <italic>F.J. Breteler 5747</italic> (BR, K, MO, WAG); Rabi, <named-content xmlns:xlink="http://www.w3.org/1999/xlink" content-type="dwc:verbatimCoordinates" xlink:type="simple"><named-content content-type="geo-json" specific-use="{&#34;type&#34;:&#34;Point&#34;,&#34;coordinates&#34;:[9.833333,-1.916667]}" id="NCID0EF5AE" xlink:type="simple">1°55'S, 9°50'E</named-content></named-content>, 24 March 1990 (st), <italic>J. Breteler &amp; C.C.H. Jongkind, J. Wieringa &amp; J.M. Moussavou 9437</italic> (BR, WAG); about 30 km E of Lastoursville, <named-content xmlns:xlink="http://www.w3.org/1999/xlink" content-type="dwc:verbatimCoordinates" xlink:type="simple"><named-content content-type="geo-json" specific-use="{&#34;type&#34;:&#34;Point&#34;,&#34;coordinates&#34;:[13.000000,-0.666667]}" id="NCID0EP5AE" xlink:type="simple">0°40'S, 13°00'E</named-content></named-content>, 20 November 1991 (fl bud), <italic>F. J. Breteler &amp; C.C.H. Jongkind 10609</italic> (WAG); 5–30 km NNW of Ndjolé, <named-content xmlns:xlink="http://www.w3.org/1999/xlink" content-type="dwc:verbatimCoordinates" xlink:type="simple"><named-content content-type="geo-json" specific-use="{&#34;type&#34;:&#34;Point&#34;,&#34;coordinates&#34;:[10.750000,-0.083333]}" id="NCID0EZ5AE" xlink:type="simple">0°5'S, 10°45'E</named-content></named-content>, 21 April 1992 (f bud, fr), <italic>F.J. Breteler, C.C.H Jongkind. &amp; J. Wieringa 10979</italic> (WAG); Moyen-Ogooué, ca. 20–30 km NNW of Ndjolé, <named-content xmlns:xlink="http://www.w3.org/1999/xlink" content-type="dwc:verbatimCoordinates" xlink:type="simple"><named-content content-type="geo-json" specific-use="{&#34;type&#34;:&#34;Point&#34;,&#34;coordinates&#34;:[10.750000,-0.050000]}" id="NCID0ED6AE" xlink:type="simple">0°3'S, 10°45'E</named-content></named-content>, 1 October 1994 (fl), <italic>F.J. Breteler, B.J.M. Breteler &amp; Klein Breteler 13110</italic> (WAG); Ogooué-Maritime, Rabi-Kounga, route Divangui, <named-content xmlns:xlink="http://www.w3.org/1999/xlink" content-type="dwc:verbatimCoordinates" xlink:type="simple"><named-content content-type="geo-json" specific-use="{&#34;type&#34;:&#34;Point&#34;,&#34;coordinates&#34;:[9.766667,-1.900000]}" id="NCID0EN6AE" xlink:type="simple">1°54'S, 9°46'E</named-content></named-content>, 14 July 1998 (fl bud), <italic>F.J. Breteler, J.M. Moussavou, J. Nang &amp; O. Pascal 14428</italic> (WAG); Rabi 51, <named-content xmlns:xlink="http://www.w3.org/1999/xlink" content-type="dwc:verbatimCoordinates" xlink:type="simple"><named-content content-type="geo-json" specific-use="{&#34;type&#34;:&#34;Point&#34;,&#34;coordinates&#34;:[9.883333,-1.916667]}" id="NCID0EX6AE" xlink:type="simple">1°55'S, 9°53'E</named-content></named-content>, 1 March 2007 (st), <italic>J. Choo 1042</italic> (BR); about 30 km NW of Doussala, in the direction of Bongo, <named-content xmlns:xlink="http://www.w3.org/1999/xlink" content-type="dwc:verbatimCoordinates" xlink:type="simple"><named-content content-type="geo-json" specific-use="{&#34;type&#34;:&#34;Point&#34;,&#34;coordinates&#34;:[11.633333,-2.633333]}" id="NCID0ECAAG" xlink:type="simple">2°38'S, 11°38'E</named-content></named-content>, 16 March 1988 (fl), <italic>J.J.F.E. De Wilde &amp; C.C.H. Jongkind 9392</italic> (BR, K, MO, WAG); Abanga, chantier C.E.T.A. <named-content xmlns:xlink="http://www.w3.org/1999/xlink" content-type="dwc:verbatimCoordinates" xlink:type="simple"><named-content content-type="geo-json" specific-use="{&#34;type&#34;:&#34;Point&#34;,&#34;coordinates&#34;:[10.183333,-0.200000]}" id="NCID0EMAAG" xlink:type="simple">0°12'S, 10°11'E</named-content></named-content>, 3 June 1963 (st), <italic>N. Hallé 2170</italic> (P); Moyen-Ogooué, Camp Mboumi, <named-content xmlns:xlink="http://www.w3.org/1999/xlink" content-type="dwc:verbatimCoordinates" xlink:type="simple"><named-content content-type="geo-json" specific-use="{&#34;type&#34;:&#34;Point&#34;,&#34;coordinates&#34;:[10.833333,-0.416667]}" id="NCID0EWAAG" xlink:type="simple">0°25'S, 10°50'E</named-content></named-content>, 1 September 1999 (fl), <italic>Y. Issembe 244</italic> (WAG); Concession Murel &amp; Prom près du Lac Ezanga, <named-content xmlns:xlink="http://www.w3.org/1999/xlink" content-type="dwc:verbatimCoordinates" xlink:type="simple"><named-content content-type="geo-json" specific-use="{&#34;type&#34;:&#34;Point&#34;,&#34;coordinates&#34;:[10.216667,-1.083333]}" id="NCID0EABAG" xlink:type="simple">1°5'S, 10°13'E</named-content></named-content>, 51 m, 24 November 2013 (st), <italic>O. Lachenaud, D. Ikabanga, E. Akouangou, J.Y. Serein, E. Bidault, Y. Issembe, A. Boupoya &amp; J.D.D. Kaparadi 1609</italic> (BRLU); 2 km SE of Forestry Camp Waka, situated ca. 32 km SE of Sindara, Waka River basin, <named-content xmlns:xlink="http://www.w3.org/1999/xlink" content-type="dwc:verbatimCoordinates" xlink:type="simple"><named-content content-type="geo-json" specific-use="{&#34;type&#34;:&#34;Point&#34;,&#34;coordinates&#34;:[10.883333,-1.233333]}" id="NCID0EKBAG" xlink:type="simple">1°14'S, 10°53'E</named-content></named-content>, 10 December 1983 (fr), <italic>A.M. Louis, F. Breteler &amp; J. De Bruijn 1248</italic> (WAG); Rabi (parcelle Smithsonian) code dans la parcelle: CRATGF, <named-content xmlns:xlink="http://www.w3.org/1999/xlink" content-type="dwc:verbatimCoordinates" xlink:type="simple"><named-content content-type="geo-json" specific-use="{&#34;type&#34;:&#34;Point&#34;,&#34;coordinates&#34;:[9.866667,-1.916667]}" id="NCID0EUBAG" xlink:type="simple">1°55'S, 9°52'E</named-content></named-content>, 30m, 18 March 2011 (st), <italic>D. Nguema, H. Memiague, P. Bissiemou, E. Mounoumou, G. Moussavou, L. Tchignoumba, D. Bikissa &amp; M.W. Mbanding 1311</italic> (BRLU); chantier CEB, ca. 50 km SW of Doussala, <named-content xmlns:xlink="http://www.w3.org/1999/xlink" content-type="dwc:verbatimCoordinates" xlink:type="simple"><named-content content-type="geo-json" specific-use="{&#34;type&#34;:&#34;Point&#34;,&#34;coordinates&#34;:[10.583333,-2.600000]}" id="NCID0E5BAG" xlink:type="simple">2°36'S, 10°35'E</named-content></named-content>, 21 August 1985 (fl, fr), <italic>J.M. Reitsma &amp; B. Reitsma 1342</italic> (BR, WAG); at logging site of CBG, ca. 5 km beyond checkpoint Divangui, <named-content xmlns:xlink="http://www.w3.org/1999/xlink" content-type="dwc:verbatimCoordinates" xlink:type="simple"><named-content content-type="geo-json" specific-use="{&#34;type&#34;:&#34;Point&#34;,&#34;coordinates&#34;:[10.000000,-1.833333]}" id="NCID0EICAG" xlink:type="simple">1°50'S, 10°0'E</named-content></named-content>, 29 October 1990 (fr), <italic>I. Van Nek 152</italic> (WAG); Nyanga, Moukalaba Doudou National Park, <named-content xmlns:xlink="http://www.w3.org/1999/xlink" content-type="dwc:verbatimCoordinates" xlink:type="simple"><named-content content-type="geo-json" specific-use="{&#34;type&#34;:&#34;Point&#34;,&#34;coordinates&#34;:[10.500000,-2.733333]}" id="NCID0ESCAG" xlink:type="simple">2°44'S, 10°30'E</named-content></named-content>, 20 February 2004 (fl, fr), <italic>J. van Valkenburg, L. Ngok Banak, Y. Issembé &amp; T. Nzabi 2872</italic> (BR, K, WAG); Moyen-Ogooué, Ezanga, Layon D ouest, <named-content xmlns:xlink="http://www.w3.org/1999/xlink" content-type="dwc:verbatimCoordinates" xlink:type="simple"><named-content content-type="geo-json" specific-use="{&#34;type&#34;:&#34;Point&#34;,&#34;coordinates&#34;:[10.233333,-1.083333]}" id="NCID0E3CAG" xlink:type="simple">1°5'S, 10°14'E</named-content></named-content>, sd (fl) <italic>C.M. Wilks 2466</italic> (WAG).</p></tp:treatment-sec><ref-list><ref id="B17"><mixed-citation xmlns:xlink="http://www.w3.org/1999/xlink" xlink:type="simple">
          <person-group><name name-style="western"><surname>Pailler</surname><given-names>T</given-names></name><name name-style="western"><surname>Humeau</surname><given-names>L</given-names></name><name name-style="western"><surname>Figier</surname><given-names>J</given-names></name><name name-style="western"><surname>Thompson</surname><given-names>JD</given-names></name></person-group> (<year>1998</year>) <article-title>Reproductive trait variation in the functionally dioecious and morphologically heterostylous island endemic <italic><tp:taxon-name><tp:taxon-name-part taxon-name-part-type="genus">Chassalia</tp:taxon-name-part> <tp:taxon-name-part taxon-name-part-type="species">corallioides</tp:taxon-name-part></tp:taxon-name></italic> (<tp:taxon-name><tp:taxon-name-part taxon-name-part-type="family">Rubiaceae</tp:taxon-name-part></tp:taxon-name>).</article-title> <source>Biological Journal of the Linnean Society</source> <volume>64</volume>: <fpage>297</fpage>–<lpage>313</lpage>. <ext-link xlink:type="simple" ext-link-type="doi" xlink:href="10.1111/j.1095-8312.1998.tb00335.x">https://doi.org/10.1111/j.1095-8312.1998.tb00335.x</ext-link></mixed-citation></ref><ref id="B13"><mixed-citation xmlns:xlink="http://www.w3.org/1999/xlink" xlink:type="simple">
          <person-group><name name-style="western"><surname>Lantz</surname><given-names>H</given-names></name><name name-style="western"><surname>Bremer</surname><given-names>B</given-names></name></person-group> (<year>2004</year>) <article-title>Phylogeny inferred from morphology and DNA data: characterizing well-supported groups in <tp:taxon-name><tp:taxon-name-part taxon-name-part-type="tribe">Vanguerieae</tp:taxon-name-part></tp:taxon-name> (<tp:taxon-name><tp:taxon-name-part taxon-name-part-type="family">Rubiaceae</tp:taxon-name-part></tp:taxon-name>).</article-title> <source>Botanical Journal of the Linnean Society</source> <volume>146</volume>: <fpage>257</fpage>–<lpage>283</lpage>. <ext-link xlink:type="simple" ext-link-type="doi" xlink:href="10.1111/j.1095-8339.2004.00338.x">https://doi.org/10.1111/j.1095-8339.2004.00338.x</ext-link></mixed-citation></ref><ref id="B15"><mixed-citation xmlns:xlink="http://www.w3.org/1999/xlink" xlink:type="simple">
          <person-group><name name-style="western"><surname>Mouly</surname><given-names>A</given-names></name><name name-style="western"><surname>Achille</surname><given-names>F</given-names></name></person-group> (<year>2007</year>) <article-title>The enigmatic <italic><tp:taxon-name><tp:taxon-name-part taxon-name-part-type="genus">Rhopalobrachium</tp:taxon-name-part> <tp:taxon-name-part taxon-name-part-type="species">fragrans</tp:taxon-name-part></tp:taxon-name></italic> transferred to <italic><tp:taxon-name><tp:taxon-name-part taxon-name-part-type="genus">Cyclophyllum</tp:taxon-name-part></tp:taxon-name></italic> (<tp:taxon-name><tp:taxon-name-part taxon-name-part-type="family">Rubiaceae</tp:taxon-name-part></tp:taxon-name>).</article-title> <source>Systematic Botany</source> <volume>32</volume>: <fpage>883</fpage>–<lpage>887</lpage>. <ext-link xlink:type="simple" ext-link-type="doi" xlink:href="10.1600/036364407783390746">https://doi.org/10.1600/036364407783390746</ext-link></mixed-citation></ref><ref id="B5"><mixed-citation xmlns:xlink="http://www.w3.org/1999/xlink" xlink:type="simple">
          <person-group><name name-style="western"><surname>Beach</surname><given-names>JH</given-names></name><name name-style="western"><surname>Bawa</surname><given-names>KS</given-names></name></person-group> (<year>1980</year>) <article-title>Role of pollinators in the evolution of dioecy from distyly.</article-title> <source>Evolution</source> <volume>34</volume>: <fpage>1138</fpage>–<lpage>1142</lpage>. <ext-link xlink:type="simple" ext-link-type="doi" xlink:href="10.1111/j.1558-5646.1980.tb04055.x">https://doi.org/10.1111/j.1558-5646.1980.tb04055.x</ext-link></mixed-citation></ref><ref id="B16"><mixed-citation xmlns:xlink="http://www.w3.org/1999/xlink" xlink:type="simple">
          <person-group><name name-style="western"><surname>Naiki</surname><given-names>A</given-names></name><name name-style="western"><surname>Kato</surname><given-names>M</given-names></name></person-group> (<year>1999</year>) <article-title>Pollination system and evolution of dioecy from distyly in <italic><tp:taxon-name><tp:taxon-name-part taxon-name-part-type="genus">Mussaenda</tp:taxon-name-part> <tp:taxon-name-part taxon-name-part-type="species">parviflora</tp:taxon-name-part></tp:taxon-name></italic> (<tp:taxon-name><tp:taxon-name-part taxon-name-part-type="family">Rubiaceae</tp:taxon-name-part></tp:taxon-name>).</article-title> <source>Plant Species Biology</source> <volume>14</volume>: <fpage>217</fpage>–<lpage>227</lpage>. <ext-link xlink:type="simple" ext-link-type="doi" xlink:href="10.1046/j.1442-1984.1999.00021.x">https://doi.org/10.1046/j.1442-1984.1999.00021.x</ext-link></mixed-citation></ref></ref-list></tp:taxon-treatment>
